# Supplementary material for: Longitudinal Study of Fecal Microbiota in Calves with or without Diarrhea Episodes before Weaning
Source: Vet Sci. 2022 Aug 29;9(9):463. doi: 10.3390/vetsci9090463 (PMC9503950; doi:10.3390/vetsci9090463)
Supplement: Supplementary file 1 [file vetsci-09-00463-s001.zip]

Archive with 10 entries (10 files):
- .DS_Store
- Supplementary_Figure S1.pdf
- Supplementary_Figure_S1A.pdf
- Supplementary_Figure_S1B.pdf
- Supplementary_Figure_S1C.pdf
- supplementary_Table_S1.xlsx
- supplementary_Table_S2.xlsx
- supplementary_Table_S3.xlsx
- supplementary_Table_S4.xlsx
- supplementary_Table_S5.xlsx
