# Supplementary material for: Longitudinal Study of Fecal Microbiota in Calves with or without Diarrhea Episodes before Weaning
Source: Vet Sci. 2022 Aug 29;9(9):463. doi: 10.3390/vetsci9090463 (PMC9503950; doi:10.3390/vetsci9090463)
Supplement: Supplementary file 1 [file vetsci-09-00463-s001.zip › supplementary_Table_S1.xlsx]

## Sheet: Sheet1
Supplementary Table S1. Number of reads per sample.
Sample ID	Number of reads
28RP1	1326957
7R2	660524		Mean	301995
8R1	654152		Deviation	217253
5R2	625934
9R2	464672
22R2	422524
6R1	408740
5R1	405582
7R1	401763
1R1	396932
1R2	388495
7R3	379810
26R2	370229
6R3	339978
25R1	332728
22R1	323183
8R2	321170
9R3	300503
6RP1	293451
8R3	285359
6R2	275429
28R2	259740
4R2	251850
25RP1	224622
9R1	207788
26R1	199610
4R1	192451
25R2	188786
15R1	183674
28R1	182375
79RP1	173678
5R3	166735
4R3	162815
1R3	153873
26R3	144966
22R3	134723
15R2	132690
25R3	131691
79R1	125854
15R3	122708
79R2	107566
22RP1	100547
15RP1	58940
