# Supplementary material for: Longitudinal Study of Fecal Microbiota in Calves with or without Diarrhea Episodes before Weaning
Source: Vet Sci. 2022 Aug 29;9(9):463. doi: 10.3390/vetsci9090463 (PMC9503950; doi:10.3390/vetsci9090463)
Supplement: Supplementary file 1 [file vetsci-09-00463-s001.zip › supplementary_Table_S2.xlsx]

## Sheet: Sheet1
Supplementary Table S2. Beta diversity group significance of the microbota found in H and D groups at different timepoints, computed through PERMANOVA test using 999 random permutations.
	Group 1	Group 2	PERMANOVA significance (p value)
			Bray-Curtis	Jaccard
Group H	H12	H33	0.003	0.01
	H12	H61	0.004	0.001
	H33	H61	0.002	0.001
Group D	D12	D17	0.01	0.218
	D12	D33	0.001	0.016
	D12	D61	0.002	0.048
	D17	D33	0.003	0.049
	D17	D61	0.004	0.013
	D33	D61	0.003	0.013
