# Supplementary material for: Longitudinal Study of Fecal Microbiota in Calves with or without Diarrhea Episodes before Weaning
Source: Vet Sci. 2022 Aug 29;9(9):463. doi: 10.3390/vetsci9090463 (PMC9503950; doi:10.3390/vetsci9090463)
Supplement: Supplementary file 1 [file vetsci-09-00463-s001.zip › supplementary_Table_S3.xlsx]

## Sheet: Sheet1
Supplementary Table S3:
Mean group relative abundance of the differently abundant taxa found with ANCOM and dsf-dr between timepoints.
DAY 12 VS DAY 33
Differently abundant taxa	DAY 12 mean	DAY 33 mean	ANCOM significance	dsf-dr p-value
H group
Lachnospiraceae (uncl. g)	0.04	0.43	74	<0.05
Odoribacter	0.05	0.28	n.f	<0.05
Coprococcus	0.1	2	n.f	<0.05
Lactococcus	0.01	0.03	n.f	<0.05
Ruminococcus bromii	0.002	0.66	129	n.f
D group
Clostridiaceae (uncl. g)	0.34	0.01	107	n.f
Bacteroides fragilis	16.09	0.04	172	<0.05
Christensenellaceae (uncl. s)	0.01	0.13	n.f	<0.05
[Ruminococcus] gnavus	3.92	0.12	n.f	<0.05
Coprobacillus (uncl. s)	0.01	0.18	n.f	<0.05
Ruminococcus bromii	0.01	0.58	n.f	<0.05
Clostridiaceae (uncl. s)	0.34	0.01	n.f	<0.05
Aerococcus (uncl. s)	0.01	0.23	n.f	<0.05
Lactococcus (uncl. s)	0.003	0.03	n.f	<0.05
DAY 33 VS DAY 61
Differently abundant taxa	DAY 33 mean	DAY 61 mean	ANCOM significance	dsf-dr p-value
H group
Actinobacteria	7.61	3.08	n.f	<0.05
Roseburia	0.06	1.14	n.f	<0.05
Leuconostoc	0.003	0.0008	n.f	<0.05
Lactococcus	0.003	0.01	n.f	<0.05
D group
[Eubacterium] (uncl. s)	0.44	0.003	182	n.f
*Square brackets indicate that the taxonomic name is contested
**n.f means "not found"
