# Supplementary material for: Longitudinal Study of Fecal Microbiota in Calves with or without Diarrhea Episodes before Weaning
Source: Vet Sci. 2022 Aug 29;9(9):463. doi: 10.3390/vetsci9090463 (PMC9503950; doi:10.3390/vetsci9090463)
Supplement: Supplementary file 1 [file vetsci-09-00463-s001.zip › supplementary_Table_S4.xlsx]

## Sheet: Day 12
Supplementary Table S4:
Genera found within the core-microbiota (computed at 80%) of the calves under study at day 12. Genera found in H and D groups are depicted as shared, while genera found only in one group are depicted as exclusive.
*Square brackets indicate that the taxonomic name is contested
Shared (both cores)	H core exclusive	D core exclusive
k__Bacteria;__;__;__;__;__	Actinobacteria;c__Coriobacteriia;o__Coriobacteriales;f__Coriobacteriaceae;g__	Actinobacteria;c__Acidimicrobiia;o__Acidimicrobiales;f__;g__
Acidobacteria;c__DA052;o__Ellin6513;f__;g__	Firmicutes;c__Clostridia;o__Clostridiales;f__Lachnospiraceae;g__Epulopiscium	Actinobacteria;c__Actinobacteria;o__Actinomycetales;f__Brevibacteriaceae;g__Brevibacterium
Actinobacteria;c__Actinobacteria;o__Actinomycetales;f__Actinomycetaceae;g__Actinomyces	Proteobacteria;c__Alphaproteobacteria;o__Rhizobiales;f__Phyllobacteriaceae;__	Bacteroidetes;c__Bacteroidia;o__Bacteroidales;f__BS11;g__
Actinobacteria;c__Actinobacteria;o__Actinomycetales;f__Actinomycetaceae;g__Trueperella	WPS-2;c__;o__;f__;g__	Bacteroidetes;c__Bacteroidia;o__Bacteroidales;f__Bacteroidaceae;g__5-7N15
Actinobacteria;c__Actinobacteria;o__Actinomycetales;f__Corynebacteriaceae;g__Corynebacterium		Bacteroidetes;c__Bacteroidia;o__Bacteroidales;f__Porphyromonadaceae;g__
Actinobacteria;c__Actinobacteria;o__Actinomycetales;f__Gordoniaceae;g__Gordonia		Bacteroidetes;c__Bacteroidia;o__Bacteroidales;f__Rikenellaceae;g__
Actinobacteria;c__Actinobacteria;o__Actinomycetales;f__Microbacteriaceae;__		Bacteroidetes;c__Bacteroidia;o__Bacteroidales;f__p-2534-18B5;g__
Actinobacteria;c__Actinobacteria;o__Actinomycetales;f__Micrococcaceae;g__Arthrobacter		Cyanobacteria;c__4C0d-2;o__YS2;f__;g__
Actinobacteria;c__Actinobacteria;o__Actinomycetales;f__Propionibacteriaceae;g__Propionibacterium		Cyanobacteria;c__Chloroplast;o__Streptophyta;f__;g__
Actinobacteria;c__Actinobacteria;o__Bifidobacteriales;f__Bifidobacteriaceae;g__Bifidobacterium		Firmicutes;c__Bacilli;o__Bacillales;f__Planococcaceae;g__Solibacillus
Actinobacteria;c__Coriobacteriia;o__Coriobacteriales;f__Coriobacteriaceae;g__Collinsella		Firmicutes;c__Clostridia;o__Clostridiales;f__Christensenellaceae;g__
Actinobacteria;c__Coriobacteriia;o__Coriobacteriales;f__Coriobacteriaceae;g__Eggerthella		Firmicutes;c__Clostridia;o__Clostridiales;f__Lachnospiraceae;g__Lachnospira
Bacteroidetes;c__Bacteroidia;o__Bacteroidales;__;__		Firmicutes;c__Clostridia;o__Clostridiales;f__Lachnospiraceae;g__Roseburia
Bacteroidetes;c__Bacteroidia;o__Bacteroidales;f__;g__		Firmicutes;c__Clostridia;o__Clostridiales;f__Peptostreptococcaceae;g__Peptostreptococcus
Bacteroidetes;c__Bacteroidia;o__Bacteroidales;f__Bacteroidaceae;g__Bacteroides		Firmicutes;c__Erysipelotrichi;o__Erysipelotrichales;f__Erysipelotrichaceae;g__Bulleidia
Bacteroidetes;c__Bacteroidia;o__Bacteroidales;f__Porphyromonadaceae;g__Parabacteroides		Firmicutes;c__Erysipelotrichi;o__Erysipelotrichales;f__Erysipelotrichaceae;g__Erysipelothrix
Bacteroidetes;c__Bacteroidia;o__Bacteroidales;f__Prevotellaceae;g__Prevotella		Firmicutes;c__Erysipelotrichi;o__Erysipelotrichales;f__Erysipelotrichaceae;g__RFN20
Bacteroidetes;c__Bacteroidia;o__Bacteroidales;f__Rikenellaceae;g__Alistipes		Firmicutes;c__Erysipelotrichi;o__Erysipelotrichales;f__Erysipelotrichaceae;g__Sharpea
Bacteroidetes;c__Bacteroidia;o__Bacteroidales;f__S24-7;g__		OD1;c__ZB2;o__;f__;g__
Bacteroidetes;c__Bacteroidia;o__Bacteroidales;f__[Odoribacteraceae];g__Butyricimonas		Planctomycetes;c__Phycisphaerae;o__WD2101;f__;g__
Bacteroidetes;c__Bacteroidia;o__Bacteroidales;f__[Paraprevotellaceae];g__CF231		Proteobacteria;c__Alphaproteobacteria;o__Rhizobiales;f__Brucellaceae;g__Ochrobactrum
Bacteroidetes;c__Bacteroidia;o__Bacteroidales;f__[Paraprevotellaceae];g__Paraprevotella		Proteobacteria;c__Betaproteobacteria;o__Neisseriales;f__Neisseriaceae;g__Neisseria
Bacteroidetes;c__Bacteroidia;o__Bacteroidales;f__[Paraprevotellaceae];g__[Prevotella]		Proteobacteria;c__Deltaproteobacteria;o__GMD14H09;f__;g__
Bacteroidetes;c__Flavobacteriia;o__Flavobacteriales;f__Flavobacteriaceae;g__		Proteobacteria;c__Deltaproteobacteria;o__Myxococcales;f__;g__
Bacteroidetes;c__Sphingobacteriia;o__Sphingobacteriales;f__Sphingobacteriaceae;g__		Proteobacteria;c__Epsilonproteobacteria;o__Campylobacterales;f__Campylobacteraceae;g__Campylobacter
Bacteroidetes;c__[Saprospirae];o__[Saprospirales];f__Chitinophagaceae;g__		Proteobacteria;c__Gammaproteobacteria;o__Pseudomonadales;f__Moraxellaceae;g__Enhydrobacter
Bacteroidetes;c__[Saprospirae];o__[Saprospirales];f__Chitinophagaceae;g__Sediminibacterium		TM6;c__SJA-4;o__S1198;f__;g__
Chlamydiae;c__Chlamydiia;o__Chlamydiales;f__;g__		TM7;c__TM7-3;o__;f__;g__
Cyanobacteria;c__4C0d-2;o__MLE1-12;f__;g__		Tenericutes;c__Mollicutes;o__RF39;f__;g__
Cyanobacteria;c__ML635J-21;o__;f__;g__		Tenericutes;c__RF3;o__ML615J-28;f__;g__
Firmicutes;c__Bacilli;o__Bacillales;f__Bacillaceae;g__Bacillus
Firmicutes;c__Bacilli;o__Bacillales;f__Staphylococcaceae;g__Jeotgalicoccus
Firmicutes;c__Bacilli;o__Bacillales;f__Staphylococcaceae;g__Staphylococcus
Firmicutes;c__Bacilli;o__Lactobacillales;f__Aerococcaceae;g__Aerococcus
Firmicutes;c__Bacilli;o__Lactobacillales;f__Aerococcaceae;g__Facklamia
Firmicutes;c__Bacilli;o__Lactobacillales;f__Enterococcaceae;g__Enterococcus
Firmicutes;c__Bacilli;o__Lactobacillales;f__Lactobacillaceae;g__Lactobacillus
Firmicutes;c__Bacilli;o__Lactobacillales;f__Streptococcaceae;g__Streptococcus
Firmicutes;c__Clostridia;o__Clostridiales;__;__
Firmicutes;c__Clostridia;o__Clostridiales;f__;g__
Firmicutes;c__Clostridia;o__Clostridiales;f__Clostridiaceae;__
Firmicutes;c__Clostridia;o__Clostridiales;f__Clostridiaceae;g__Clostridium
Firmicutes;c__Clostridia;o__Clostridiales;f__Eubacteriaceae;g__Pseudoramibacter_Eubacterium
Firmicutes;c__Clostridia;o__Clostridiales;f__Lachnospiraceae;__
Firmicutes;c__Clostridia;o__Clostridiales;f__Lachnospiraceae;g__
Firmicutes;c__Clostridia;o__Clostridiales;f__Lachnospiraceae;g__Blautia
Firmicutes;c__Clostridia;o__Clostridiales;f__Lachnospiraceae;g__Clostridium
Firmicutes;c__Clostridia;o__Clostridiales;f__Lachnospiraceae;g__Coprococcus
Firmicutes;c__Clostridia;o__Clostridiales;f__Lachnospiraceae;g__Dorea
Firmicutes;c__Clostridia;o__Clostridiales;f__Lachnospiraceae;g__[Ruminococcus]
Firmicutes;c__Clostridia;o__Clostridiales;f__Ruminococcaceae;__
Firmicutes;c__Clostridia;o__Clostridiales;f__Ruminococcaceae;g__
Firmicutes;c__Clostridia;o__Clostridiales;f__Ruminococcaceae;g__Butyricicoccus
Firmicutes;c__Clostridia;o__Clostridiales;f__Ruminococcaceae;g__Faecalibacterium
Firmicutes;c__Clostridia;o__Clostridiales;f__Ruminococcaceae;g__Oscillospira
Firmicutes;c__Clostridia;o__Clostridiales;f__Ruminococcaceae;g__Ruminococcus
Firmicutes;c__Clostridia;o__Clostridiales;f__Veillonellaceae;g__Dialister
Firmicutes;c__Clostridia;o__Clostridiales;f__Veillonellaceae;g__Megasphaera
Firmicutes;c__Clostridia;o__Clostridiales;f__Veillonellaceae;g__Phascolarctobacterium
Firmicutes;c__Clostridia;o__Clostridiales;f__Veillonellaceae;g__Veillonella
Firmicutes;c__Clostridia;o__Clostridiales;f__[Mogibacteriaceae];g__
Firmicutes;c__Clostridia;o__Clostridiales;f__[Tissierellaceae];g__Anaerococcus
Firmicutes;c__Clostridia;o__Clostridiales;f__[Tissierellaceae];g__Finegoldia
Firmicutes;c__Erysipelotrichi;o__Erysipelotrichales;f__Erysipelotrichaceae;g__
Firmicutes;c__Erysipelotrichi;o__Erysipelotrichales;f__Erysipelotrichaceae;g__Clostridium
Firmicutes;c__Erysipelotrichi;o__Erysipelotrichales;f__Erysipelotrichaceae;g__[Eubacterium]
Firmicutes;c__Erysipelotrichi;o__Erysipelotrichales;f__Erysipelotrichaceae;g__p-75-a5
Fusobacteria;c__Fusobacteriia;o__Fusobacteriales;f__Fusobacteriaceae;g__Fusobacterium
Proteobacteria;c__Alphaproteobacteria;o__;f__;g__
Proteobacteria;c__Alphaproteobacteria;o__Caulobacterales;f__Caulobacteraceae;g__
Proteobacteria;c__Alphaproteobacteria;o__Rhizobiales;__;__
Proteobacteria;c__Alphaproteobacteria;o__Rhizobiales;f__Bradyrhizobiaceae;g__Bradyrhizobium
Proteobacteria;c__Alphaproteobacteria;o__Rhizobiales;f__Hyphomicrobiaceae;g__Rhodoplanes
Proteobacteria;c__Alphaproteobacteria;o__Rhodospirillales;f__Acetobacteraceae;g__Acidocella
Proteobacteria;c__Alphaproteobacteria;o__Rhodospirillales;f__Rhodospirillaceae;g__Reyranella
Proteobacteria;c__Alphaproteobacteria;o__Sphingomonadales;f__Sphingomonadaceae;g__Sphingomonas
Proteobacteria;c__Betaproteobacteria;o__Burkholderiales;f__Alcaligenaceae;g__Sutterella
Proteobacteria;c__Betaproteobacteria;o__Burkholderiales;f__Comamonadaceae;__
Proteobacteria;c__Betaproteobacteria;o__Burkholderiales;f__Comamonadaceae;g__Pelomonas
Proteobacteria;c__Betaproteobacteria;o__Burkholderiales;f__Oxalobacteraceae;__
Proteobacteria;c__Betaproteobacteria;o__Burkholderiales;f__Oxalobacteraceae;g__Ralstonia
Proteobacteria;c__Deltaproteobacteria;o__Desulfovibrionales;f__Desulfovibrionaceae;g__Desulfovibrio
Proteobacteria;c__Gammaproteobacteria;o__Enterobacteriales;f__Enterobacteriaceae;__
Proteobacteria;c__Gammaproteobacteria;o__Enterobacteriales;f__Enterobacteriaceae;g__Escherichia
Proteobacteria;c__Gammaproteobacteria;o__Pasteurellales;f__Pasteurellaceae;g__Gallibacterium
Proteobacteria;c__Gammaproteobacteria;o__Pseudomonadales;f__Moraxellaceae;g__Acinetobacter
Proteobacteria;c__Gammaproteobacteria;o__Pseudomonadales;f__Moraxellaceae;g__Moraxella
Proteobacteria;c__Gammaproteobacteria;o__Pseudomonadales;f__Moraxellaceae;g__Psychrobacter
Proteobacteria;c__Gammaproteobacteria;o__Pseudomonadales;f__Pseudomonadaceae;g__Pseudomonas
Proteobacteria;c__Gammaproteobacteria;o__Xanthomonadales;f__Xanthomonadaceae;g__Dyella
Spirochaetes;c__Spirochaetes;o__Spirochaetales;f__Spirochaetaceae;g__Treponema
Tenericutes;c__Mollicutes;o__Acholeplasmatales;f__;g__
Tenericutes;c__Mollicutes;o__Anaeroplasmatales;f__Anaeroplasmataceae;g__Anaeroplasma
Tenericutes;c__Mollicutes;o__Mycoplasmatales;f__Mycoplasmataceae;g__Mycoplasma
Verrucomicrobia;c__Verrucomicrobiae;o__Verrucomicrobiales;f__Verrucomicrobiaceae;g__Akkermansia

## Sheet: Day 33
Supplementary Table S4:
Genera found within the core-microbiota (computed at 80%) of the calves under study at day 33. Genera found in H and D groups are depicted as shared, while genera found only in one group are depicted as exclusive.
*Square brackets indicate that the taxonomic name is contested
Shared (both cores)	H core exclusive	D core exclusive
k__Bacteria;__;__;__;__;__	Bacteroidetes;c__Bacteroidia;o__Bacteroidales;f__Porphyromonadaceae;g__Porphyromonas	Actinobacteria;c__Acidimicrobiia;o__Acidimicrobiales;f__;g__
Acidobacteria;c__DA052;o__Ellin6513;f__;g__	Bacteroidetes;c__Bacteroidia;o__Bacteroidales;f__[Paraprevotellaceae];g__YRC22	Actinobacteria;c__Actinobacteria;o__Actinomycetales;f__Actinomycetaceae;g__Trueperella
Actinobacteria;c__Actinobacteria;o__Actinomycetales;f__Actinomycetaceae;g__	Chlamydiae;c__Chlamydiia;o__Chlamydiales;f__Rhabdochlamydiaceae;g__Candidatus Rhabdochlamydia	Actinobacteria;c__Actinobacteria;o__Actinomycetales;f__Brevibacteriaceae;g__Brevibacterium
Actinobacteria;c__Actinobacteria;o__Actinomycetales;f__Corynebacteriaceae;g__Corynebacterium	Chloroflexi;c__Thermomicrobia;o__JG30-KF-CM45;f__;g__	Actinobacteria;c__Coriobacteriia;o__Coriobacteriales;f__Coriobacteriaceae;__
Actinobacteria;c__Actinobacteria;o__Actinomycetales;f__Gordoniaceae;g__Gordonia	Firmicutes;c__Bacilli;o__Lactobacillales;f__Aerococcaceae;g__Alloiococcus	Bacteroidetes;c__Flavobacteriia;o__Flavobacteriales;f__[Weeksellaceae];g__
Actinobacteria;c__Actinobacteria;o__Actinomycetales;f__Microbacteriaceae;__	Firmicutes;c__Bacilli;o__Lactobacillales;f__Leuconostocaceae;g__Leuconostoc	Chlamydiae;c__Chlamydiia;o__Chlamydiales;f__Parachlamydiaceae;g__Parachlamydia
Actinobacteria;c__Actinobacteria;o__Actinomycetales;f__Micrococcaceae;g__Arthrobacter	Firmicutes;c__Bacilli;o__Turicibacterales;f__Turicibacteraceae;g__Turicibacter	Firmicutes;c__Bacilli;o__Bacillales;f__Planococcaceae;g__Solibacillus
Actinobacteria;c__Actinobacteria;o__Actinomycetales;f__Propionibacteriaceae;g__Propionibacterium	Firmicutes;c__Clostridia;o__Clostridiales;f__Peptococcaceae;g__rc4-4	Firmicutes;c__Bacilli;o__Lactobacillales;f__Carnobacteriaceae;g__Carnobacterium
Actinobacteria;c__Actinobacteria;o__Bifidobacteriales;f__Bifidobacteriaceae;g__Bifidobacterium	Firmicutes;c__Clostridia;o__Clostridiales;f__Peptostreptococcaceae;g__	Firmicutes;c__Clostridia;o__Clostridiales;f__Clostridiaceae;g__
Actinobacteria;c__Coriobacteriia;o__Coriobacteriales;f__Coriobacteriaceae;g__	Firmicutes;c__Clostridia;o__Clostridiales;f__Peptostreptococcaceae;g__[Clostridium]	Firmicutes;c__Clostridia;o__Clostridiales;f__Lachnospiraceae;g__Lachnospira
Actinobacteria;c__Coriobacteriia;o__Coriobacteriales;f__Coriobacteriaceae;g__Collinsella	Firmicutes;c__Clostridia;o__Clostridiales;f__Veillonellaceae;g__	Firmicutes;c__Clostridia;o__Clostridiales;f__Peptococcaceae;g__Peptococcus
Actinobacteria;c__Coriobacteriia;o__Coriobacteriales;f__Coriobacteriaceae;g__Olsenella	Firmicutes;c__Clostridia;o__Clostridiales;f__Veillonellaceae;g__Acidaminococcus	Firmicutes;c__Clostridia;o__Clostridiales;f__Veillonellaceae;g__Succiniclasticum
Bacteroidetes;c__Bacteroidia;o__Bacteroidales;__;__	Firmicutes;c__Clostridia;o__Clostridiales;f__[Mogibacteriaceae];g__Mogibacterium	Proteobacteria;c__Alphaproteobacteria;o__Rhizobiales;f__Rhizobiaceae;g__Agrobacterium
Bacteroidetes;c__Bacteroidia;o__Bacteroidales;f__;g__	Firmicutes;c__Clostridia;o__Clostridiales;f__[Tissierellaceae];g__Helcococcus	Proteobacteria;c__Alphaproteobacteria;o__Rhodospirillales;f__Rhodospirillaceae;g__Magnetospirillum
Bacteroidetes;c__Bacteroidia;o__Bacteroidales;f__Bacteroidaceae;g__5-7N15	Firmicutes;c__Clostridia;o__Clostridiales;f__[Tissierellaceae];g__Peptoniphilus	Proteobacteria;c__Betaproteobacteria;o__Burkholderiales;f__Alcaligenaceae;g__Pusillimonas
Bacteroidetes;c__Bacteroidia;o__Bacteroidales;f__Bacteroidaceae;g__Bacteroides	Firmicutes;c__Clostridia;o__Clostridiales;f__[Tissierellaceae];g__Tissierella_Soehngenia	Proteobacteria;c__Betaproteobacteria;o__Neisseriales;f__Neisseriaceae;g__Neisseria
Bacteroidetes;c__Bacteroidia;o__Bacteroidales;f__Porphyromonadaceae;g__Parabacteroides	Firmicutes;c__Erysipelotrichi;o__Erysipelotrichales;f__Erysipelotrichaceae;g__Bulleidia	Proteobacteria;c__Gammaproteobacteria;o__Aeromonadales;f__Succinivibrionaceae;g__Succinivibrio
Bacteroidetes;c__Bacteroidia;o__Bacteroidales;f__Prevotellaceae;g__Prevotella	Fusobacteria;c__Fusobacteriia;o__Fusobacteriales;f__Fusobacteriaceae;g__Fusobacterium	Proteobacteria;c__Gammaproteobacteria;o__Pasteurellales;f__Pasteurellaceae;g__Haemophilus
Bacteroidetes;c__Bacteroidia;o__Bacteroidales;f__Rikenellaceae;g__	Proteobacteria;c__Alphaproteobacteria;o__Rhodobacterales;f__Rhodobacteraceae;g__Paracoccus	TM7;__;__;__;__
Bacteroidetes;c__Bacteroidia;o__Bacteroidales;f__Rikenellaceae;g__Alistipes	Proteobacteria;c__Alphaproteobacteria;o__Rhodospirillales;f__Rhodospirillaceae;g__Reyranella
Bacteroidetes;c__Bacteroidia;o__Bacteroidales;f__S24-7;g__	Proteobacteria;c__Alphaproteobacteria;o__Rickettsiales;f__;g__
Bacteroidetes;c__Bacteroidia;o__Bacteroidales;f__[Barnesiellaceae];g__	Proteobacteria;c__Alphaproteobacteria;o__Sphingomonadales;f__Sphingomonadaceae;g__Sphingomonas
Bacteroidetes;c__Bacteroidia;o__Bacteroidales;f__[Odoribacteraceae];g__Butyricimonas	Proteobacteria;c__Betaproteobacteria;o__Burkholderiales;f__Alcaligenaceae;__
Bacteroidetes;c__Bacteroidia;o__Bacteroidales;f__[Odoribacteraceae];g__Odoribacter	Proteobacteria;c__Betaproteobacteria;o__Burkholderiales;f__Oxalobacteraceae;__
Bacteroidetes;c__Bacteroidia;o__Bacteroidales;f__[Paraprevotellaceae];g__CF231	Proteobacteria;c__Betaproteobacteria;o__Neisseriales;f__Neisseriaceae;g__Alysiella
Bacteroidetes;c__Bacteroidia;o__Bacteroidales;f__[Paraprevotellaceae];g__Paraprevotella	Proteobacteria;c__Gammaproteobacteria;o__Pseudomonadales;f__Pseudomonadaceae;g__
Bacteroidetes;c__Bacteroidia;o__Bacteroidales;f__[Paraprevotellaceae];g__[Prevotella]	Proteobacteria;c__Gammaproteobacteria;o__Xanthomonadales;f__Sinobacteraceae;g__
Bacteroidetes;c__Flavobacteriia;o__Flavobacteriales;f__Flavobacteriaceae;g__	SR1;c__;o__;f__;g__
Bacteroidetes;c__Sphingobacteriia;o__Sphingobacteriales;f__Sphingobacteriaceae;g__	Spirochaetes;c__Spirochaetes;o__Sphaerochaetales;f__Sphaerochaetaceae;g__Sphaerochaeta
Bacteroidetes;c__[Saprospirae];o__[Saprospirales];f__Chitinophagaceae;g__	TM6;c__SJA-4;o__S1198;f__;g__
Bacteroidetes;c__[Saprospirae];o__[Saprospirales];f__Chitinophagaceae;g__Sediminibacterium
Chlamydiae;c__Chlamydiia;o__Chlamydiales;f__;g__
Cyanobacteria;c__4C0d-2;o__MLE1-12;f__;g__
Cyanobacteria;c__4C0d-2;o__YS2;f__;g__
Cyanobacteria;c__ML635J-21;o__;f__;g__
Elusimicrobia;c__Elusimicrobia;o__Elusimicrobiales;f__Elusimicrobiaceae;g__
Firmicutes;c__Bacilli;o__Bacillales;f__Bacillaceae;g__Bacillus
Firmicutes;c__Bacilli;o__Bacillales;f__Staphylococcaceae;g__Jeotgalicoccus
Firmicutes;c__Bacilli;o__Bacillales;f__Staphylococcaceae;g__Staphylococcus
Firmicutes;c__Bacilli;o__Lactobacillales;f__Aerococcaceae;g__Aerococcus
Firmicutes;c__Bacilli;o__Lactobacillales;f__Aerococcaceae;g__Facklamia
Firmicutes;c__Bacilli;o__Lactobacillales;f__Enterococcaceae;g__Enterococcus
Firmicutes;c__Bacilli;o__Lactobacillales;f__Lactobacillaceae;g__Lactobacillus
Firmicutes;c__Bacilli;o__Lactobacillales;f__Streptococcaceae;g__Lactococcus
Firmicutes;c__Bacilli;o__Lactobacillales;f__Streptococcaceae;g__Streptococcus
Firmicutes;c__Clostridia;o__Clostridiales;__;__
Firmicutes;c__Clostridia;o__Clostridiales;f__;g__
Firmicutes;c__Clostridia;o__Clostridiales;f__Christensenellaceae;g__
Firmicutes;c__Clostridia;o__Clostridiales;f__Clostridiaceae;g__Clostridium
Firmicutes;c__Clostridia;o__Clostridiales;f__Eubacteriaceae;g__Pseudoramibacter_Eubacterium
Firmicutes;c__Clostridia;o__Clostridiales;f__Lachnospiraceae;__
Firmicutes;c__Clostridia;o__Clostridiales;f__Lachnospiraceae;g__
Firmicutes;c__Clostridia;o__Clostridiales;f__Lachnospiraceae;g__Blautia
Firmicutes;c__Clostridia;o__Clostridiales;f__Lachnospiraceae;g__Butyrivibrio
Firmicutes;c__Clostridia;o__Clostridiales;f__Lachnospiraceae;g__Clostridium
Firmicutes;c__Clostridia;o__Clostridiales;f__Lachnospiraceae;g__Coprococcus
Firmicutes;c__Clostridia;o__Clostridiales;f__Lachnospiraceae;g__Dorea
Firmicutes;c__Clostridia;o__Clostridiales;f__Lachnospiraceae;g__Oribacterium
Firmicutes;c__Clostridia;o__Clostridiales;f__Lachnospiraceae;g__Roseburia
Firmicutes;c__Clostridia;o__Clostridiales;f__Lachnospiraceae;g__[Ruminococcus]
Firmicutes;c__Clostridia;o__Clostridiales;f__Ruminococcaceae;__
Firmicutes;c__Clostridia;o__Clostridiales;f__Ruminococcaceae;g__
Firmicutes;c__Clostridia;o__Clostridiales;f__Ruminococcaceae;g__Anaerofilum
Firmicutes;c__Clostridia;o__Clostridiales;f__Ruminococcaceae;g__Butyricicoccus
Firmicutes;c__Clostridia;o__Clostridiales;f__Ruminococcaceae;g__Faecalibacterium
Firmicutes;c__Clostridia;o__Clostridiales;f__Ruminococcaceae;g__Gemmiger
Firmicutes;c__Clostridia;o__Clostridiales;f__Ruminococcaceae;g__Oscillospira
Firmicutes;c__Clostridia;o__Clostridiales;f__Ruminococcaceae;g__Ruminococcus
Firmicutes;c__Clostridia;o__Clostridiales;f__Veillonellaceae;g__Anaerovibrio
Firmicutes;c__Clostridia;o__Clostridiales;f__Veillonellaceae;g__Dialister
Firmicutes;c__Clostridia;o__Clostridiales;f__Veillonellaceae;g__Megamonas
Firmicutes;c__Clostridia;o__Clostridiales;f__Veillonellaceae;g__Megasphaera
Firmicutes;c__Clostridia;o__Clostridiales;f__Veillonellaceae;g__Phascolarctobacterium
Firmicutes;c__Clostridia;o__Clostridiales;f__Veillonellaceae;g__Veillonella
Firmicutes;c__Clostridia;o__Clostridiales;f__[Mogibacteriaceae];g__
Firmicutes;c__Clostridia;o__Clostridiales;f__[Tissierellaceae];g__Anaerococcus
Firmicutes;c__Clostridia;o__Clostridiales;f__[Tissierellaceae];g__Finegoldia
Firmicutes;c__Clostridia;o__Clostridiales;f__[Tissierellaceae];g__GW-34
Firmicutes;c__Erysipelotrichi;o__Erysipelotrichales;f__Erysipelotrichaceae;g__
Firmicutes;c__Erysipelotrichi;o__Erysipelotrichales;f__Erysipelotrichaceae;g__Clostridium
Firmicutes;c__Erysipelotrichi;o__Erysipelotrichales;f__Erysipelotrichaceae;g__Coprobacillus
Firmicutes;c__Erysipelotrichi;o__Erysipelotrichales;f__Erysipelotrichaceae;g__Holdemania
Firmicutes;c__Erysipelotrichi;o__Erysipelotrichales;f__Erysipelotrichaceae;g__RFN20
Firmicutes;c__Erysipelotrichi;o__Erysipelotrichales;f__Erysipelotrichaceae;g__Sharpea
Firmicutes;c__Erysipelotrichi;o__Erysipelotrichales;f__Erysipelotrichaceae;g__[Eubacterium]
Firmicutes;c__Erysipelotrichi;o__Erysipelotrichales;f__Erysipelotrichaceae;g__p-75-a5
OD1;c__ZB2;o__;f__;g__
Proteobacteria;c__Alphaproteobacteria;o__;f__;g__
Proteobacteria;c__Alphaproteobacteria;o__Caulobacterales;f__Caulobacteraceae;g__
Proteobacteria;c__Alphaproteobacteria;o__Rhizobiales;__;__
Proteobacteria;c__Alphaproteobacteria;o__Rhizobiales;f__Bradyrhizobiaceae;g__Bradyrhizobium
Proteobacteria;c__Alphaproteobacteria;o__Rhizobiales;f__Hyphomicrobiaceae;g__Rhodoplanes
Proteobacteria;c__Alphaproteobacteria;o__Rhodospirillales;f__Acetobacteraceae;g__Acidocella
Proteobacteria;c__Betaproteobacteria;o__Burkholderiales;f__Alcaligenaceae;g__Pelistega
Proteobacteria;c__Betaproteobacteria;o__Burkholderiales;f__Alcaligenaceae;g__Sutterella
Proteobacteria;c__Betaproteobacteria;o__Burkholderiales;f__Comamonadaceae;__
Proteobacteria;c__Betaproteobacteria;o__Burkholderiales;f__Comamonadaceae;g__
Proteobacteria;c__Betaproteobacteria;o__Burkholderiales;f__Comamonadaceae;g__Pelomonas
Proteobacteria;c__Betaproteobacteria;o__Burkholderiales;f__Oxalobacteraceae;g__Ralstonia
Proteobacteria;c__Deltaproteobacteria;o__Desulfovibrionales;f__Desulfovibrionaceae;g__Desulfovibrio
Proteobacteria;c__Deltaproteobacteria;o__Myxococcales;f__;g__
Proteobacteria;c__Epsilonproteobacteria;o__Campylobacterales;f__Campylobacteraceae;g__Campylobacter
Proteobacteria;c__Gammaproteobacteria;o__Enterobacteriales;f__Enterobacteriaceae;__
Proteobacteria;c__Gammaproteobacteria;o__Legionellales;f__;g__
Proteobacteria;c__Gammaproteobacteria;o__Pasteurellales;f__Pasteurellaceae;g__Gallibacterium
Proteobacteria;c__Gammaproteobacteria;o__Pseudomonadales;f__Moraxellaceae;g__Acinetobacter
Proteobacteria;c__Gammaproteobacteria;o__Pseudomonadales;f__Moraxellaceae;g__Enhydrobacter
Proteobacteria;c__Gammaproteobacteria;o__Pseudomonadales;f__Moraxellaceae;g__Moraxella
Proteobacteria;c__Gammaproteobacteria;o__Pseudomonadales;f__Moraxellaceae;g__Psychrobacter
Proteobacteria;c__Gammaproteobacteria;o__Pseudomonadales;f__Pseudomonadaceae;g__Pseudomonas
Proteobacteria;c__Gammaproteobacteria;o__Xanthomonadales;f__Xanthomonadaceae;g__Dyella
Proteobacteria;c__Gammaproteobacteria;o__Xanthomonadales;f__Xanthomonadaceae;g__Stenotrophomonas
Spirochaetes;c__Spirochaetes;o__Spirochaetales;f__Spirochaetaceae;g__Treponema
TM7;c__TM7-3;o__;f__;g__
Tenericutes;c__Mollicutes;o__Acholeplasmatales;f__;g__
Tenericutes;c__Mollicutes;o__Anaeroplasmatales;f__Anaeroplasmataceae;g__Anaeroplasma
Tenericutes;c__Mollicutes;o__Mycoplasmatales;f__Mycoplasmataceae;g__Mycoplasma
Tenericutes;c__Mollicutes;o__RF39;f__;g__
Tenericutes;c__RF3;o__ML615J-28;f__;g__
Verrucomicrobia;c__Verrucomicrobiae;o__Verrucomicrobiales;f__Verrucomicrobiaceae;g__Akkermansia
WPS-2;c__;o__;f__;g__

## Sheet: Day 61
Supplementary Table S4:
Genera found within the core-microbiota (computed at 80%) of the calves under study at day 61. Genera found in H and D groups are depicted as shared, while genera found only in one group are depicted as exclusive.
*Square brackets indicate that the taxonomic name is contested
Shared (both cores)	H core exclusive	D core exclusive
k__Bacteria;__;__;__;__;__	Actinobacteria;c__Coriobacteriia;o__Coriobacteriales;f__Coriobacteriaceae;g__Collinsella	Bacteroidetes;c__Bacteroidia;o__Bacteroidales;f__[Paraprevotellaceae];g__Paraprevotella
Acidobacteria;c__DA052;o__Ellin6513;f__;g__	Bacteroidetes;c__Bacteroidia;o__Bacteroidales;f__Bacteroidaceae;g__5-7N15	Bacteroidetes;c__Flavobacteriia;o__Flavobacteriales;f__[Weeksellaceae];g__
Actinobacteria;c__Actinobacteria;o__Actinomycetales;f__Actinomycetaceae;g__	Bacteroidetes;c__Bacteroidia;o__Bacteroidales;f__[Odoribacteraceae];g__Odoribacter	Elusimicrobia;c__Elusimicrobia;o__Elusimicrobiales;f__Elusimicrobiaceae;g__
Actinobacteria;c__Actinobacteria;o__Actinomycetales;f__Corynebacteriaceae;g__Corynebacterium	Bacteroidetes;c__Sphingobacteriia;o__Sphingobacteriales;f__Sphingobacteriaceae;g__	Firmicutes;c__Bacilli;o__Bacillales;f__Planococcaceae;g__Solibacillus
Actinobacteria;c__Actinobacteria;o__Actinomycetales;f__Dietziaceae;g__Dietzia	Firmicutes;c__Bacilli;o__Lactobacillales;f__Enterococcaceae;g__Enterococcus	Firmicutes;c__Bacilli;o__Lactobacillales;f__Aerococcaceae;g__Marinilactibacillus
Actinobacteria;c__Actinobacteria;o__Actinomycetales;f__Gordoniaceae;g__Gordonia	Firmicutes;c__Clostridia;o__Clostridiales;f__Clostridiaceae;__	Firmicutes;c__Bacilli;o__Lactobacillales;f__Streptococcaceae;g__Lactococcus
Actinobacteria;c__Actinobacteria;o__Actinomycetales;f__Microbacteriaceae;__	Firmicutes;c__Clostridia;o__Clostridiales;f__Lachnospiraceae;g__Anaerostipes	Firmicutes;c__Clostridia;o__Clostridiales;f__Lachnospiraceae;g__Lachnospira
Actinobacteria;c__Actinobacteria;o__Actinomycetales;f__Propionibacteriaceae;g__Propionibacterium	Firmicutes;c__Clostridia;o__Clostridiales;f__Peptococcaceae;g__rc4-4	Firmicutes;c__Erysipelotrichi;o__Erysipelotrichales;f__Erysipelotrichaceae;g__cc_115
Actinobacteria;c__Actinobacteria;o__Bifidobacteriales;f__Bifidobacteriaceae;g__Bifidobacterium	Firmicutes;c__Clostridia;o__Clostridiales;f__Ruminococcaceae;g__Butyricicoccus	Proteobacteria;c__Alphaproteobacteria;o__;f__;g__
Actinobacteria;c__Coriobacteriia;o__Coriobacteriales;f__Coriobacteriaceae;__	Firmicutes;c__Clostridia;o__Clostridiales;f__Ruminococcaceae;g__Gemmiger	Proteobacteria;c__Alphaproteobacteria;o__Rhizobiales;f__Hyphomicrobiaceae;g__Rhodoplanes
Actinobacteria;c__Coriobacteriia;o__Coriobacteriales;f__Coriobacteriaceae;g__	Firmicutes;c__Clostridia;o__Clostridiales;f__Veillonellaceae;g__Anaerovibrio	Proteobacteria;c__Alphaproteobacteria;o__Rhodospirillales;f__Rhodospirillaceae;g__Reyranella
Actinobacteria;c__Coriobacteriia;o__Coriobacteriales;f__Coriobacteriaceae;g__Olsenella	Firmicutes;c__Clostridia;o__Clostridiales;f__Veillonellaceae;g__Mitsuokella	Proteobacteria;c__Betaproteobacteria;o__Neisseriales;f__Neisseriaceae;g__Neisseria
Bacteroidetes;c__Bacteroidia;o__Bacteroidales;__;__	Proteobacteria;c__Alphaproteobacteria;o__Rickettsiales;f__;g__	Proteobacteria;c__Gammaproteobacteria;o__Aeromonadales;f__Succinivibrionaceae;g__
Bacteroidetes;c__Bacteroidia;o__Bacteroidales;f__;g__	Proteobacteria;c__Deltaproteobacteria;o__Desulfovibrionales;f__Desulfovibrionaceae;g__Desulfovibrio	TM6;c__SJA-4;o__S1198;f__;g__
Bacteroidetes;c__Bacteroidia;o__Bacteroidales;f__Bacteroidaceae;g__Bacteroides	Proteobacteria;c__Epsilonproteobacteria;o__Campylobacterales;f__Campylobacteraceae;g__Campylobacter	Tenericutes;c__Mollicutes;o__Acholeplasmatales;f__;g__
Bacteroidetes;c__Bacteroidia;o__Bacteroidales;f__Porphyromonadaceae;g__Parabacteroides	Proteobacteria;c__Gammaproteobacteria;o__Aeromonadales;f__Succinivibrionaceae;g__Succinivibrio	Tenericutes;c__Mollicutes;o__Anaeroplasmatales;f__Anaeroplasmataceae;g__
Bacteroidetes;c__Bacteroidia;o__Bacteroidales;f__Prevotellaceae;g__Prevotella	Spirochaetes;c__Spirochaetes;o__Sphaerochaetales;f__Sphaerochaetaceae;g__Sphaerochaeta	Tenericutes;c__Mollicutes;o__Anaeroplasmatales;f__Anaeroplasmataceae;g__Anaeroplasma
Bacteroidetes;c__Bacteroidia;o__Bacteroidales;f__Rikenellaceae;g__	Spirochaetes;c__Spirochaetes;o__Spirochaetales;f__Spirochaetaceae;g__Treponema
Bacteroidetes;c__Bacteroidia;o__Bacteroidales;f__Rikenellaceae;g__Alistipes	TM7;c__TM7-3;o__;f__;g__
Bacteroidetes;c__Bacteroidia;o__Bacteroidales;f__S24-7;g__	TM7;c__TM7-3;o__I025;f__Rs-045;g__
Bacteroidetes;c__Bacteroidia;o__Bacteroidales;f__[Odoribacteraceae];g__Butyricimonas
Bacteroidetes;c__Bacteroidia;o__Bacteroidales;f__[Paraprevotellaceae];g__CF231
Bacteroidetes;c__Bacteroidia;o__Bacteroidales;f__[Paraprevotellaceae];g__[Prevotella]
Bacteroidetes;c__Flavobacteriia;o__Flavobacteriales;f__Flavobacteriaceae;g__
Bacteroidetes;c__[Saprospirae];o__[Saprospirales];f__Chitinophagaceae;g__
Bacteroidetes;c__[Saprospirae];o__[Saprospirales];f__Chitinophagaceae;g__Sediminibacterium
Chlamydiae;c__Chlamydiia;o__Chlamydiales;f__;g__
Cyanobacteria;c__4C0d-2;o__MLE1-12;f__;g__
Cyanobacteria;c__4C0d-2;o__YS2;f__;g__
Cyanobacteria;c__ML635J-21;o__;f__;g__
Firmicutes;c__Bacilli;o__Bacillales;f__Bacillaceae;g__Bacillus
Firmicutes;c__Bacilli;o__Bacillales;f__Staphylococcaceae;g__Jeotgalicoccus
Firmicutes;c__Bacilli;o__Bacillales;f__Staphylococcaceae;g__Staphylococcus
Firmicutes;c__Bacilli;o__Lactobacillales;f__Aerococcaceae;g__Aerococcus
Firmicutes;c__Bacilli;o__Lactobacillales;f__Aerococcaceae;g__Facklamia
Firmicutes;c__Bacilli;o__Lactobacillales;f__Lactobacillaceae;g__Lactobacillus
Firmicutes;c__Bacilli;o__Lactobacillales;f__Streptococcaceae;g__Streptococcus
Firmicutes;c__Bacilli;o__Turicibacterales;f__Turicibacteraceae;g__Turicibacter
Firmicutes;c__Clostridia;o__Clostridiales;__;__
Firmicutes;c__Clostridia;o__Clostridiales;f__;g__
Firmicutes;c__Clostridia;o__Clostridiales;f__Christensenellaceae;g__
Firmicutes;c__Clostridia;o__Clostridiales;f__Clostridiaceae;g__Clostridium
Firmicutes;c__Clostridia;o__Clostridiales;f__Eubacteriaceae;g__Pseudoramibacter_Eubacterium
Firmicutes;c__Clostridia;o__Clostridiales;f__Lachnospiraceae;__
Firmicutes;c__Clostridia;o__Clostridiales;f__Lachnospiraceae;g__
Firmicutes;c__Clostridia;o__Clostridiales;f__Lachnospiraceae;g__Blautia
Firmicutes;c__Clostridia;o__Clostridiales;f__Lachnospiraceae;g__Butyrivibrio
Firmicutes;c__Clostridia;o__Clostridiales;f__Lachnospiraceae;g__Clostridium
Firmicutes;c__Clostridia;o__Clostridiales;f__Lachnospiraceae;g__Coprococcus
Firmicutes;c__Clostridia;o__Clostridiales;f__Lachnospiraceae;g__Dorea
Firmicutes;c__Clostridia;o__Clostridiales;f__Lachnospiraceae;g__Oribacterium
Firmicutes;c__Clostridia;o__Clostridiales;f__Lachnospiraceae;g__Roseburia
Firmicutes;c__Clostridia;o__Clostridiales;f__Lachnospiraceae;g__[Ruminococcus]
Firmicutes;c__Clostridia;o__Clostridiales;f__Peptostreptococcaceae;g__
Firmicutes;c__Clostridia;o__Clostridiales;f__Peptostreptococcaceae;g__[Clostridium]
Firmicutes;c__Clostridia;o__Clostridiales;f__Ruminococcaceae;__
Firmicutes;c__Clostridia;o__Clostridiales;f__Ruminococcaceae;g__
Firmicutes;c__Clostridia;o__Clostridiales;f__Ruminococcaceae;g__Faecalibacterium
Firmicutes;c__Clostridia;o__Clostridiales;f__Ruminococcaceae;g__Oscillospira
Firmicutes;c__Clostridia;o__Clostridiales;f__Ruminococcaceae;g__Ruminococcus
Firmicutes;c__Clostridia;o__Clostridiales;f__Veillonellaceae;g__Dialister
Firmicutes;c__Clostridia;o__Clostridiales;f__Veillonellaceae;g__Megamonas
Firmicutes;c__Clostridia;o__Clostridiales;f__Veillonellaceae;g__Megasphaera
Firmicutes;c__Clostridia;o__Clostridiales;f__Veillonellaceae;g__Phascolarctobacterium
Firmicutes;c__Clostridia;o__Clostridiales;f__Veillonellaceae;g__Veillonella
Firmicutes;c__Clostridia;o__Clostridiales;f__[Mogibacteriaceae];g__
Firmicutes;c__Clostridia;o__Clostridiales;f__[Mogibacteriaceae];g__Mogibacterium
Firmicutes;c__Clostridia;o__Clostridiales;f__[Tissierellaceae];g__Anaerococcus
Firmicutes;c__Clostridia;o__Clostridiales;f__[Tissierellaceae];g__Finegoldia
Firmicutes;c__Erysipelotrichi;o__Erysipelotrichales;f__Erysipelotrichaceae;g__
Firmicutes;c__Erysipelotrichi;o__Erysipelotrichales;f__Erysipelotrichaceae;g__Bulleidia
Firmicutes;c__Erysipelotrichi;o__Erysipelotrichales;f__Erysipelotrichaceae;g__Coprobacillus
Firmicutes;c__Erysipelotrichi;o__Erysipelotrichales;f__Erysipelotrichaceae;g__RFN20
Firmicutes;c__Erysipelotrichi;o__Erysipelotrichales;f__Erysipelotrichaceae;g__Sharpea
Firmicutes;c__Erysipelotrichi;o__Erysipelotrichales;f__Erysipelotrichaceae;g__[Eubacterium]
Firmicutes;c__Erysipelotrichi;o__Erysipelotrichales;f__Erysipelotrichaceae;g__p-75-a5
Fusobacteria;c__Fusobacteriia;o__Fusobacteriales;f__Fusobacteriaceae;g__Fusobacterium
OD1;c__ZB2;o__;f__;g__
Proteobacteria;c__Alphaproteobacteria;o__Caulobacterales;f__Caulobacteraceae;g__
Proteobacteria;c__Alphaproteobacteria;o__RF32;f__;g__
Proteobacteria;c__Alphaproteobacteria;o__Rhizobiales;__;__
Proteobacteria;c__Alphaproteobacteria;o__Rhizobiales;f__Bradyrhizobiaceae;g__Bradyrhizobium
Proteobacteria;c__Alphaproteobacteria;o__Rhodospirillales;f__Acetobacteraceae;g__Acidocella
Proteobacteria;c__Betaproteobacteria;o__Burkholderiales;f__Alcaligenaceae;g__Pelistega
Proteobacteria;c__Betaproteobacteria;o__Burkholderiales;f__Alcaligenaceae;g__Sutterella
Proteobacteria;c__Betaproteobacteria;o__Burkholderiales;f__Comamonadaceae;__
Proteobacteria;c__Betaproteobacteria;o__Burkholderiales;f__Comamonadaceae;g__
Proteobacteria;c__Betaproteobacteria;o__Burkholderiales;f__Comamonadaceae;g__Pelomonas
Proteobacteria;c__Betaproteobacteria;o__Burkholderiales;f__Oxalobacteraceae;g__Ralstonia
Proteobacteria;c__Gammaproteobacteria;o__Enterobacteriales;f__Enterobacteriaceae;__
Proteobacteria;c__Gammaproteobacteria;o__Pasteurellales;f__Pasteurellaceae;g__Gallibacterium
Proteobacteria;c__Gammaproteobacteria;o__Pseudomonadales;f__Moraxellaceae;g__Acinetobacter
Proteobacteria;c__Gammaproteobacteria;o__Pseudomonadales;f__Moraxellaceae;g__Moraxella
Proteobacteria;c__Gammaproteobacteria;o__Pseudomonadales;f__Moraxellaceae;g__Psychrobacter
Proteobacteria;c__Gammaproteobacteria;o__Xanthomonadales;f__Xanthomonadaceae;g__Dyella
TM7;c__TM7-3;o__CW040;f__F16;g__
Tenericutes;c__Mollicutes;o__Mycoplasmatales;f__Mycoplasmataceae;g__Mycoplasma
Tenericutes;c__Mollicutes;o__RF39;f__;g__
WPS-2;c__;o__;f__;g__
