# Supplementary material for: Longitudinal Study of Fecal Microbiota in Calves with or without Diarrhea Episodes before Weaning
Source: Vet Sci. 2022 Aug 29;9(9):463. doi: 10.3390/vetsci9090463 (PMC9503950; doi:10.3390/vetsci9090463)
Supplement: Supplementary file 1 [file vetsci-09-00463-s001.zip › supplementary_Table_S5.xlsx]

## Sheet: Sheet1
Supplementary Table S5.
Correlation of genera found at day 12 in H and/or D networks with a value of correlation r ≥ 0.85, with degree (number of connections) and the module they belong (group of nodes) depicted.
NODE	H-network degree	H-network module	D-network degree	D-network module
[Eubacterium]	2	Module 7	2	Module 25
[Prevotella]	3	Module 2	2	Module 24
[Ruminococcus]	4	Module 0	Absent	Absent
Acholeplasmatales (uncl.)	Absent	Absent	2	No module
Acidobacteria (uncl.)	2	Module 5	5	Module 12
Actinomyces	Absent	Absent	3	Module 5
Akkermansia	Absent	Absent	1	Module 27
Alistipes	Absent	Absent	1	Module 7
Anaerococcus	7	Module 25	Absent	Absent
Anaeroplasma	2	Module 25	Absent	Absent
Anaerovibrio	1	Module 20	Absent	Absent
Arthrobacter	Absent	Absent	4	Module 6
Bacteria (uncl.)	Absent	Absent	7	Module 0
Bacteria (uncl.)	Absent	Absent	1	Module 22
Bacteroidales (uncl.)	2	Module 12	6	Module 4
Bacteroidales (uncl.)	2	Module 24	1	Module 13
Bacteroides	4	Module 18	3	Module 6
Bifidobacterium	2	Module 4	2	Module 31
Bilophila	6	Module 3	Absent	Absent
Blautia	Absent	Absent	2	No module
Butyricicoccus	Absent	Absent	4	Module 3
Butyricimonas	5	Module 6	7	Module 28
Carnobacterium	Absent	Absent	5	Module 18
CF231 [Paraprevotellaceae]	3	No module	Absent	Absent
Chlamydiales (uncl.)	2	Module 24	7	Module 0
Christensenellaceae (uncl.)	Absent	Absent	1	Module 19
Clostridiaceae (uncl.)	3	No module	Absent	Absent
Clostridiales (uncl.)	Absent	Absent	2	Module 30
Clostridiales (uncl.)	3	Module 2	Absent	Absent
Clostridium	Absent	Absent	2	Module 16
Clostridium	2	Module 19	Absent	Absent
Clostridium	3	Module 4	Absent	Absent
Collinsella	Absent	Absent	2	Module 25
Comamonadaceae (uncl.)	Absent	Absent	3	Module 18
Comamonadaceae (uncl.)	5	Module 1	12	Module 0
Corynebacterium	Absent	Absent	2	Module 13
Cyanobacteria	Absent	Absent	4	Module 2
Cyanobacteria	3	Module 6	3	Module 2
Dorea	4	Module 0	Absent	Absent
Dyella	Absent	Absent	12	Module 1
Enhydrobacter	Absent	Absent	5	No module
Enterobacteriaceae (uncl.)	2	Module 13	3	Module 3
Enterococcus	3	Module 26	0	Module 20
Erysipelotrichaceae (uncl.)	5	Module 3	2	Module 30
Escherichia	5	Module 0	4	Module 3
Facklamia	2	No module	Absent	Absent
Faecalibacterium	Absent	Absent	4	Module 5
Flavobacteriaceae (uncl.)	3	Module 12	Absent	Absent
Fusobacteriaceae (uncl.)	0	Module 23	Absent	Absent
Fusobacterium	Absent	Absent	0	Module 15
Gallibacterium	2	Module 7	4	Module 14
Gordonia	Absent	Absent	11	Module 4
Lachnospiraceae (uncl.)	6	Module 3	Absent	Absent
Lactobacillus	Absent	Absent	2	Module 31
Lactococcus	Absent	Absent	4	Module 2
Marinilactibacillus	Absent	Absent	0	Module 23
Megasphaera	2	Module 15	1	Module 29
Microbacteriaceae (uncl.)	3	Module 22	Absent	Absent
Moraxella	2	Module 5	Absent	Absent
Mycoplasma	Absent	Absent	3	Module 28
Olsenella	Absent	Absent	2	Module 12
Oscillospira	7	Module 9	3	Module 32
Oxalobacteraceae (uncl.)	4	Module 1	Absent	Absent
p-75-a5 (Erysipelotrichaceae)	3	Module 1	Absent	Absent
Parabacteroides	Absent	Absent	2	Module 5
Paraeggerthella	Absent	Absent	2	Module 14
Paraprevotella	6	Module 1	3	Module 6
Pelistega	4	Module 18	Absent	Absent
Peptoniphilus	Absent	Absent	1	Module 10
Phascolarctobacterium	Absent	Absent	1	Module 11
Prevotella	Absent	Absent	1	Module 8
Propionibacterium	Absent	Absent	13	Module 1
Proteobacteria (uncl.)	1	Module 10	Absent	Absent
Pseudoramibacter_Eubacterium	2	Module 19	Absent	Absent
Ralstonia	Absent	Absent	6	Module 1
Rhizobiales (uncl.)	Absent	Absent	3	No module
Rhodoplanes	Absent	Absent	5	Module 1
Ruminococcaceae (uncl.)	2	Module 2	2	Module 24
Ruminococcus	7	Module 6	3	Module 26
Sediminibacterium	2	Module 5	8	Module 4
Sharpea	4	Module 9	4	Module 9
Solibacillus	Absent	Absent	7	Module 0
Streptococcus	2	Module 26	Absent	Absent
Sutterella	Absent	Absent	3	Module 9
Trichococcus	0	Module 14	Absent	Absent
Trueperella	5	Module 0	Absent	Absent
Veillonella	4	Module 4	2	Module 16
*Square brackets indicate that the taxonomic name is contested
